# Supplementary material for: Riding the wetland wave: Can ducks locate macroinvertebrate resources across the breeding season?
Source: Ecol Evol. 2024 Jun 25;14(6):e11568. doi: 10.1002/ece3.11568 (PMC11199343; doi:10.1002/ece3.11568)
Supplement: Supplementary file 1 — Appendix S1. [file ECE3-14-e11568-s001.zip]

Archive with 2 entries (2 files):
- ece311568-sup-0001-Supinfo01.docx
- ece311568-sup-0002-Supinfo02.docx
